# Supplementary material for: Comparison of Simultaneous Single-Position Oblique Lumbar Interbody Fusion and Percutaneous Pedicle Screw Fixation with Posterior Lumbar Interbody Fusion Using O-arm Navigated Technique for Lumbar Degenerative Diseases
Source: J Clin Med. 2021 Oct 26;10(21):4938. doi: 10.3390/jcm10214938 (PMC8584546; doi:10.3390/jcm10214938)
Supplement: Supplementary file 1 [file jcm-10-04938-s001.zip]

Archive with 1 entries (1 files):
- jcm-1414451-supplementary.mp4
